# Supplementary material for: Validating TDP1 as an Inhibition Target for Lipophilic Nucleoside Derivative in Human Cells
Source: Int J Mol Sci. 2025 Oct 20;26(20):10193. doi: 10.3390/ijms262010193 (PMC12565254; doi:10.3390/ijms262010193)
Supplement: Supplementary file 1 [file ijms-26-10193-s001.zip]

Archive with 1 entries (1 files):
- ijms-3913418-supplementary.pdf
